# Supplementary material for: Reductive evolution and unique predatory mode in the CPR bacterium Vampirococcus lugosii
Source: Nat Commun. 2021 Apr 28;12:2454. doi: 10.1038/s41467-021-22762-4 (PMC8080830; doi:10.1038/s41467-021-22762-4)
Supplement: Supplementary file 4 — Supplementary Data 1 [file 41467_2021_22762_MOESM4_ESM.xlsx]

## Sheet: Feuil1
Gene	Function
VAMP_2_16	ATPase AAA
VAMP_2_102	uracil-DNA glycosylase
VAMP_2_126	amino acid kinase family protein
VAMP_2_142	acid phosphatase family membrane protein YuiD
VAMP_2_172	5'(3')-deoxyribonucleotidase, containing HAD-like domain
VAMP_2_376	coproporphyrinogen III oxidase
VAMP_2_652	spermidine synthase
VAMP_2_667	peptidase M50B family, putative
VAMP_2_731	hypothetical protein
VAMP_5_14	Asp-tRNAAsn/Glu-tRNAGln amidotransferase
VAMP_5_86	arginyl-tRNA synthetase
VAMP_5_322	sulfate permease
VAMP_5_352	hypothetical protein
VAMP_6_101	UDP-N-acetylenolpyruvoylglucosamine reductase
VAMP_7_1	group 1 glycosyl transferase
VAMP_7_38	glycosyltransferase
VAMP_7_63	sulfotransferase
VAMP_7_102	ATPase, AAA+ superfamily
VAMP_8_21	putative bacterial transferase
VAMP_8_278	zinc transporter ZupT
VAMP_11_1	type III restriction endonuclease
VAMP_11_32	death-on-curing protein
VAMP_11_87	membrane protein
VAMP_11_209	hypothetical protein
VAMP_12_204	hypothetical protein
VAMP_12_314	inosine 5'-monophosphate dehydrogenase
VAMP_12_407	membrane protein
VAMP_12_450	restriction endonuclease
VAMP_13_135	adenosylhomocysteinase
VAMP_13_214	lysophospholipase
VAMP_13_272	membrane protein
VAMP_13_309	ABC transporter
VAMP_13_360	superoxide dismutase
VAMP_16_4	hypothetical protein
VAMP_74-20_301	metal-dependent hydrolase
VAMP_74-20_334	type I site-specific deoxyribonuclease
VAMP_74-20_345	helix-turn-helix domain-containing protein
VAMP_74-20_352	hypothetical protein
VAMP_21_15	CRISPR-associated protein Csm3
VAMP_21_88	CRISPR/Cas system-associated protein
VAMP_21_151	CRISPR-associated protein Cas1
VAMP_21_166	CRISPR/Cas system-associated endoribonuclease
VAMP_22_222	HD superfamily hydrolase (HD-GYP...
VAMP_24_237	restriction endonuclease S subunit
VAMP_25_1	HD superfamily hydrolase
VAMP_25_65	putative diaminopimelate decarboxylase
VAMP_27_9	ATPase AAA, partial
VAMP_27_16	K+ transport system, NAD-binding
VAMP_27_59	hypothetical protein
VAMP_27_173	CDP-diglyceride synthetase
VAMP_31-433_4	putative transposase
VAMP_34_196	adenine specific DNA methylase
VAMP_34_248	putative DEAD/DEAH box helicase
VAMP_34_317	transposase
VAMP_36_45	predicted ATPase
VAMP_36_80	steroid 5-alpha reductase family
VAMP_36_96	CAAX protease, self-immunity related
VAMP_40_134	surface antigen
VAMP_40_177	hAD phosphatase family IIIA
VAMP_41_97	C4-dicarboxylate ABC transporter
VAMP_44_14	thymidylate synthase
VAMP_44_34	ribosome-associated GTPase EngA
VAMP_44_51	helicase
VAMP_44_164	transposase, IS4 family
VAMP_46_8	ATPase AAA
VAMP_46_21	restriction endonuclease
VAMP_46_157	nitrous oxidase accessory protein
VAMP_48_7	ATPase AAA
VAMP_48_145	transposase
VAMP_48_161	Kazal-type serine protease inhibitor
VAMP_68-56_291	integrase
VAMP_59_23	hypothetical protein
VAMP_62_140	DNA methylase N-4
VAMP_63_143	hypothetical protein
VAMP_64_89	aspartate racemase
VAMP_64_127	integrase
VAMP_67_138	DNA binding protein, containing HHH motif
VAMP_68-56_2	hypothetical protein
VAMP_70_1	transposase
VAMP_74-20_92	hypothetical protein
VAMP_84_6	transposase, partial
VAMP_84_29	cell wall assembly/cell proliferation coordinating protein, KNR4
VAMP_84_167	transposase
VAMP_85_12	ATPase
VAMP_85_59	methyl-accepting chemotaxis protein (MCP)
VAMP_98_42	ATP-dependent endonuclease
VAMP_98_79	modification methylase HgaI-1
VAMP_98_91	type I restriction endonuclease subunit M
VAMP_98_96	DNA-binding beta-propeller fold protein YncE
VAMP_102_119	pectin lyase, putative
VAMP_106-108_174	metallo-beta-lactamase superfamily protein
VAMP_115_23	sialyltransferase, partial
VAMP_119_19	DNA-binding protein
VAMP_119_36	glycosyltransferase, GT2 family
VAMP_119_100	DNA binding protein, containing KilA-N domain
VAMP_125_114	hypothetical protein
VAMP_134_102	NAD(P)-dependent dehydrogenase
VAMP_134_122	AAA+ ATPase superfamily
VAMP_141_15	membrane protein
VAMP_144_15	nucleoside-triphosphatase
VAMP_152_39	DNA methyltransferase
VAMP_163_8	hypothetical protein
VAMP_163_14	hypothetical protein
VAMP_163_27	hypothetical protein
VAMP_163_38	transcription factor E (TFE)
VAMP_163_45	tRNA methyltransferase
VAMP_169_4	5-methylcytosine-specific restriction related enzyme
VAMP_197_9	AAA+ ATPase superfamily
VAMP_237_13	restriction endonuclease subunit S
VAMP_247_44	protease, CAAX family
VAMP_247_64	SPFH domain-containing protein
VAMP_283_8	ATPase AAA
VAMP_315_21	hypothetical protein
VAMP_325_1	outer membrane protein OmpA
VAMP_328_89	membrane protein
VAMP_368_47	protein of unknown function, DUF285
VAMP_379_21	cold-shock protein
VAMP_397_11	ribonuclease H
VAMP_405_17	ParB-like and HNH nuclease domains
VAMP_31-433_257	hypothetical protein
VAMP_472_45	hypothetical protein
VAMP_493_19	membrane protein
VAMP_525_55	5-methylcytosine-specific restriction endonuclease McrBC
VAMP_18_255	ATPase AAA
VAMP_18_221	chemotaxis protein
VAMP_18_122	hypothetical protein
