# Supplementary material for: Reductive evolution and unique predatory mode in the CPR bacterium Vampirococcus lugosii
Source: Nat Commun. 2021 Apr 28;12:2454. doi: 10.1038/s41467-021-22762-4 (PMC8080830; doi:10.1038/s41467-021-22762-4)
Supplement: Supplementary file 6 — Source Data [file 41467_2021_22762_MOESM6_ESM.xlsx]

## Sheet: Figure 2a
Figure 2a
		Ancestral genes kept in CPR genomes (from a total of 1124)
	Taxon	Number	%
	Vampirococcus lugosii	562	50
	Aalborg_AAW_1	613	54.5
	RAAC1_SR1_1	641	57
	Taxon_345_1OR1	573	51
	SCGC_AB_137_L08	416	37
	JGI_0000069_K10_CrabSpa_001_277	427	38
	JGI_0000069_P22_CrabSpa_001_278	348	31
	BD1_5_ACD49	500	44.5
	GN02_38_174	551	49
	GN02_37_12	528	47
	RIFCSPHIGHO2_01_PER_46_8	584	52
	RBG_16_CPR_42_10	580	51.6
	CG1_02_PER_41_10	674	60
	RIFOXYA2_33_7	601	53.5
	RIFOXYB2_32_7	585	52
	GWF2_33_10	742	66
	GWC2_39_14	708	63
	RIFCSPLOWO2_01_39_12	489	43.5
	BJP_IG2102_PER_44_74	601	53.5
	PER_GWF2_39_17	764	68
	PER_GWA2_PER_44_7	731	65
	RIFCSPLOWO2_02_48_14	489	43.5
	CG2_30_PER_44_17	702	62.5
	RIFOXYC2_41_22	646	57.5
	PER_GWF2_43_17	781	69.5
	ALUMROCK_MS4_34_52	719	64
	RIFCSPHIGHO2_02_51_15	674	60
	RIFCSPHIGHO2_01_51_9	579	51.5
	RIFCSPLOWO2_12_55_15	596	53
	RIFCSPHIGHO2_02_49_16	607	54
	RIFCSPHIGHO2_01_51_35	736	65.5
	GWB1_PER_54_5	607	54
	RIFOXYD2_58_15	731	65
	RIFCSPHIGHO2_01_55_13	759	67.5
	RIFCSPLOWO2_12_53_10	719	64
	RIFOXYC2_58_32	787	70
	CG1_02_PER_54_53	804	71.5

## Sheet: Figure 2b
Figure 2b
	COG category	Abbreviation	Number	%
	Unassigned		563	48.914
	Cell wall/membrane/envelope biogenesis	M	60	5.21286
	Posttranslational modification, protein turnover, chaperones	O	40	3.47524
	Defense mechanisms	V	32	2.78019
	Secretion, motility and chemotaxis	N	40	3.47524
	Cell cycle control, cell division, chromosome partitioning	D	9	0.781929
	Intracellular trafficking, secretion, and vesicular transport	U	6	0.521286
	Translation, ribosomal structure and biogenesis	J	127	11.0339
	Replication, recombination and repair	L	61	5.29974
	Transcription	K	24	2.08514
	Mobilome: prophages, transposons	X	22	1.91138
	Nucleotide transport and metabolism	F	20	1.73762
	Amino acid transport and metabolism	E	14	1.21633
	Energy production and conversion	C	13	1.12945
	Inorganic ion transport and metabolism	P	13	1.12945
	Carbohydrate transport and metabolism	G	10	0.86881
	Coenzyme transport and metabolism	H	8	0.695048
	Lipid transport and metabolism	I	7	0.608167
	Secondary metabolites biosynthesis, transport and catabolism	Q	1	0.086881
	General function prediction only	R	55	4.77845
	Function unknown	S	26	2.25891
